# Supplementary material for: Transcriptome analysis reveals the molecular mechanisms of rubber biosynthesis and laticifer differentiation during rubber seed germination
Source: Front Plant Sci. 2024 Jan 24;15:1337451. doi: 10.3389/fpls.2024.1337451 (PMC10847244; doi:10.3389/fpls.2024.1337451)
Supplement: Supplementary file 6 [file DataSheet_1.csv]

diff_group	total DEG	up	down
B1_vs_B3	8770	6179	2591
B3_vs_C3	1410	856	554
A1_vs_B1	5958	3644	2314
C1_vs_C3	11300	8431	2869
A3_vs_D3	15673	9261	6412
B2_vs_B3	7779	5114	2665
A1_vs_C1	9915	5385	4530
A2_vs_B2	12939	7669	5270
B3_vs_D3	6094	2730	3364
C2_vs_C3	7924	5296	2628
C1_vs_D1	255	151	104
D2_vs_D3	8032	5201	2831
C1_vs_C2	8160	5822	2338
A1_vs_A2	1634	1164	470
B1_vs_D1	1569	594	975
A2_vs_A3	2939	1686	1253
D1_vs_D3	9810	7057	2753
C3_vs_D3	2573	1053	1520
A1_vs_D1	9582	5374	4208
A2_vs_C2	14301	8244	6057
B2_vs_D2	2142	828	1314
D1_vs_D2	5328	3486	1842
B2_vs_C2	2844	1119	1725
A1_vs_A3	4342	2797	1545
A3_vs_B3	16673	9750	6923
C2_vs_D2	1210	555	655
A3_vs_C3	16535	9786	6749
B1_vs_C1	2944	994	1950
B1_vs_B2	5640	3766	1874
A2_vs_D2	12452	7225	5227
